# Supplementary material for: Serological test performance for bovine tuberculosis in cattle from herds with evidence of on-going infection in Northern Ireland
Source: PLoS One. 2021 Apr 13;16(4):e0245655. doi: 10.1371/journal.pone.0245655 (PMC8043403; doi:10.1371/journal.pone.0245655)
Supplement: S1 Table — 1 = positive; 0 = negative. (XLSX) [file pone.0245655.s001.xlsx]

## Sheet: Sheet1
sample_id	IFNg test result	IDEXX test result	enfer2ag result	enfer4 ag result	Lesions at abattoir	Lab confirmation (histology or bacteriology)	SICCT results (standard interpretation)
1	0	0	0	0			0
2	0	0	0	0			0
3	1	0	0	0	0	0	0
4	0	0	0	0			0
5	0	0	0	0			0
6	1	0	0	0	0	0	0
7	1	1	1	1	1	1	0
8	0	0	0	0			0
9	0	0	0	0			0
10	0	0	0	0			0
11	1	0	0	0	1	1	0
12	0	0	0	0			0
13	0	0	0	0			0
14	0	0	0	0			0
15	0	0	0	0			0
16	0	0	0	0			0
17	0	0	0	0			0
18	0	0	0	0			0
19	1	0	0	0	0	0	0
20	0	0	0	0			0
21	0	0	0	0			0
22	1	0	0	0	0	0	0
23	0	0	0	0			0
24	0	1	0	0			0
25	0	0	0	0			0
26	1	0	0	0	1	1	1
27	0	0	0	0			0
28	0	0	0	0			0
29	0	1	0	0			0
30	0	0	0	0			0
31	0	0	0	0			0
32	0	0	0	0			0
33	0	0	0	0	0	0	0
34	1	0	0	0	0	0	0
35	0	0	0	0			0
36	0	0	0	0			0
37	1	0	0	0	0	0	1
38	1	0	0	0			0
39	0	0	0	0			0
40	1	0	0	0			0
41	0	0	0	0			0
42	1	0	0	0	1	0	1
43	1	0	0	0	1	1	1
44	1	0	0	0	0	0	0
45	0	0	0	0			0
46	0	0	0	0			0
47	0	0	0	0			0
48	0	0	0	0			0
49	0	0	0	0			0
50	0	0	0	0			0
51	0	0	0	0	0	0	1
52	0	0	0	0			0
53	0	0	0	0	0	0	1
54	0	0	0	0			0
55	1	0	0	0			0
56	0	0	0	0	0	0	0
57	0	0	0	0			0
58	0	0	0	0			0
59	1	0	0	0	0	0	0
60	1	0	1	0			0
61	0	0	0	0			0
62	0	0	0	0			0
63	1	0	0	0	0	0	0
64	1	0	0	0	0	0	0
65	0	0	0	0			0
66	0	0	0	0			0
67	1	0	0	0	0	0	0
68	1	0	0	0	0	0	0
69	0	0	0	0			0
70	0	0	0	0			0
71	0	0	0	0			0
72	1	0	0	0	1	1	1
73	0	0	0	0			0
74	0	0	0	0			0
75	0	0	0	0			0
76	0	0	0	0			0
77	0	0	0	0			0
78	0	0	0	0			0
79	1	0	0	0			0
80	0	0	0	0			0
81	1	0	0	0	0	0	0
82	0	0	0	0			0
83	0	0	0	0			0
84	0	0	0	0			0
85	1	0	0	0	0	0	0
86	0	1	0	0			0
87	0	0	0	0			0
88	1	0	0	0	0	0	0
89	0	0	0	0	1	1	1
90	1	1	1	1	0	0	0
91	0	1	0	0			0
92	1	0	0	0	0	0	1
93	0	0	0	0			0
94	1	0	0	0			0
95	1	0	0	0	0	0	0
96	0	0	0	0			0
97	0	0	0	0			0
98	0	0	0	0			1
99	0	0	0	0			0
100	1	0	0	0			0
101	0	0	0	0			0
102	1	0	0	0	0	0	0
103	1	0	0	0	1	1	0
104	1	0	0	0	1	1	0
105	0	0	0	0			0
106	0	0	0	0		1	0
107	0	0	0	0			0
108	0	1	0	0			0
109	0	0	0	0			0
110	0	0	0	0			0
111	0	0	0	0			0
112	0	0	0	0			0
113	0	0	0	0			0
114	1	0	0	0			0
115	1	0	0	0	0	0	0
116	1	0	0	0	0	0	0
117	0	0	0	0			0
118	0	0	0	0			0
119	0	0	0	0			0
120	1	0	0	0	1	1	1
121	1	0	0	0			0
122	0	0	0	0			0
123	1	0	0	0	0	0	1
124	0	0	0	0	0	0	0
125	1	0	0	0	0	0	0
126	0	0	0	0			0
127	0	0	0	0			0
128	0	0	0	0			0
129	1	1	1	1	1	1	1
130	1	0	0	0	0	0	0
131	1	0	0	0	1	1	1
132	0	0	0	0	0	0	0
133	0	0	0	0			0
134	1	0	0	0			0
135	0	0	0	0			0
136	1	0	0	0			0
137	0	0	0	0			0
138	0	0	0	0			0
139	0	0	0	0			0
140	0	0	0	0			0
141	0	0	0	0			0
142	1	0	0	0			0
143	0	0	0	0		1	0
144	0	0	0	0			0
145	1	0	0	1	1	1	1
146	1	0	0	0	0	0	0
147	0	0	1	0			0
148	0	0	0	0	0	0	0
149	0	0	0	0			0
150	1	1	0	0	1	0	1
151	1	0	0	0			0
152	0	0	0	0			0
153	0	0	0	0	0	0	0
154	0	0	0	0	1	1	0
155	1	0	0	0	0	0	0
156	1	0	0	0	1	1	1
157	0	0	0	0			0
158	0	0	0	0			0
159	0	0	0	0			0
160	0	0	0	0			0
161	0	0	0	0			0
162	1	0	0	0			0
163	0	0	0	0	0	0	0
164	0	0	0	0			0
165	1	0	0	0			0
166	0	0	0	0			0
167	1	0	0	0	0	0	0
168	1	0	0	0	1	0	1
169	1	0	0	0			0
170	0	0	0	0			0
171	1	0	0	0			0
172	0	0	0	0			0
173	1	0	0	0			0
174	1	0	0	0	0	0	0
175	1	0	0	0			0
176	1	0	0	0	0	0	0
177	0	0	0	0			0
178	0	0	0	0			0
179	0	0	0	0			0
180	1	0	0	0	0	0	0
181	0	0	0	0			0
182	0	0	0	0	0	0	1
183	0	0	0	0			0
184	0	0	0	0			0
185	1	0	0	0	0	0	0
186	0	0	0	0			0
187	0	0	0	0			0
188	1	0	0	0			0
189	0	0	0	0	0	0	1
190	0	0	0	0			0
191	1	0	0	0	0	0	0
192	0	0	0	0			0
193	1	0	0	0	0	0	0
194	0	0	0	0			0
195	1	0	0	0	0	0	0
196	1	0	0	0			0
197	1	0	0	0	1	0	0
198	0	0	0	0			0
199	1	0	0	0			0
200	0	0	0	0			0
201	0	0	0	0			0
202	1	0	0	0	1	0	0
203	1	0	0	0	0	0	0
204	0	0	0	0			0
205	0	0	0	0			0
206	0	0	0	0			0
207	1	0	0	0			0
208	0	0	0	0			0
209	0	0	0	0			0
210	0	0	0	0			0
211	1	0	0	0			0
212	0	0	0	0			0
213	1	0	0	0			0
214	1	0	0	0			0
215	0	0	0	0			0
216	0	0	0	0			0
217	1	0	0	0	0	0	0
218	1	0	0	0			0
219	0	0	0	0			0
220	1	0	0	0	0	0	0
221	0	0	0	0			0
222	1	0	0	0			0
223	1	0	0	0	1	1	0
224	1	0	0	0			0
225	0	0	1	0			0
226	0	0	0	0			0
227	1	0	0	0	0	0	0
228	1	0	0	0	0	0	1
229	1	0	0	0			0
230	0	0	0	0			0
231	0	0	0	0	1	1	0
232	1	0	0	0	1	1	1
233	0	0	0	0			0
234	0	0	0	0			0
235	1	0	0	0			0
236	0	0	0	0			0
237	1	0	0	0			0
238	1	0	0	0			0
239	0	0	0	0			0
240	0	0	0	0			0
241	1	0	0	0			0
242	0	0	0	0	0	0	0
243	0	0	0	0			0
244	1	0	0	0			1
245	1	0	0	0			0
246	0	0	0	0			0
247	0	0	0	0			0
248	0	0	0	0			0
249	0	0	0	0			0
250	1	0	0	0	1	0	0
251	0	0	0	0			0
252	1	0	0	0	0	0	0
253	1	0	0	0	1	1	1
254	0	0	0	0			0
255	0	0	0	0	0	0	1
256	1	0	0	0			1
257	0	0	0	0	0	0	1
258	0	0	0	0	0	0	0
259	1	0	0	0			0
260	1	0	0	0	1	1	1
261	0	0	0	0	0	0	0
262	0	0	0	0			0
263	0	0	0	0			0
264	1	0	0	0	0	0	0
265	0	0	0	0	1	1	0
266	1	0	0	0	0	0	0
267	0	0	0	0			0
268	0	0	1	0			0
269	1	0	0	0	0	0	0
270	1	0	0	0			1
271	1	0	0	0	0	0	1
272	0	0	0	0			0
273	0	0	0	0			0
274	0	0	0	0			0
275	1	0	0	0			0
276	0	0	0	0	0	0	1
277	1	0	0	0	0	0	0
278	1	1	0	0	1	1	1
279	1	0	0	0			0
280	1	0	0	0	0	0	1
281	0	0	0	0			0
282	1	0	0	0	0	0	0
283	1	0	0	0	1	1	1
284	0	0	0	0			0
285	1	0	0	0			0
286	1	0	0	0	1	1	1
287	1	0	0	0			0
288	0	0	0	0			0
289	0	0	0	0	0	0	0
290	0	0	0	0			0
291	0	0	0	0			0
292	0	0	0	0			0
293	1	0	0	0	0	0	0
294	0	0	0	0			0
295	0	0	0	0			0
296	0	0	0	0			0
297	0	0	0	0			0
298	1	0	0	0	0	0	0
299	0	0	0	0			0
300	0	0	0	0			0
301	0	0	0	0			0
302	0	0	0	0			0
303	1	0	0	0	0	0	0
304	0	0	0	0	0	0	0
305	0	0	0	0			0
306	1	0	0	0	0	0	0
307	0	0	0	0			0
308	1	0	0	0			0
309	0	0	1	0			0
310	1	0	0	0	0	0	0
311	1	0	0	0	0	0	0
312	0	0	0	0			0
313	1	0	0	0	0	0	0
314	0	0	0	0			0
315	1	0	0	0			0
316	1	0	0	0	0	0	0
317	0	0	0	0			0
318	0	0	0	0			0
319	1	0	0	0			0
320	0	0	0	0			0
321	1	0	0	0			0
322	0	0	0	0			0
323	1	0	0	0	0	0	0
324	1	0	0	0	0	0	0
325	0	0	0	0			0
326	1	0	0	0			0
327	0	0	0	0			0
328	1	0	0	0			0
329	1	0	0	0			0
330	1	0	0	0			0
331	0	0	0	0			0
332	1	0	0	0	0	0	1
333	1	0	0	0			0
334	1	0	0	0	0	0	0
335	1	0	0	0			0
336	0	0	0	0			0
337	0	0	0	0			0
338	0	0	0	0	1	1	0
339	0	0	0	0			0
340	0	0	0	0			0
341	0	0	0	0			0
342	0	0	0	0	0	0	0
343	0	0	0	0	0	0	0
344	1	0	0	0	0	0	0
345	1	0	0	0			0
346	1	0	0	0	1	1	1
347	1	1	0	0	0	0	0
348	0	0	0	0			0
349	1	0	0	0			0
350	0	0	0	0			0
351	0	0	0	0	0	0	0
352	1	0	0	0			0
353	0	0	0	0			0
354	1	0	0	0			0
355	0	0	0	0			0
356	0	1	0	0			0
357	1	0	0	0	0	0	1
358	0	0	0	0	1	1	0
359	1	0	0	0			0
360	0	1	0	0			0
361	0	0	0	0			0
362	0	0	0	0			0
363	0	0	0	0			0
364	0	0	0	0			0
365	0	0	0	0	0	0	1
366	0	0	0	0			0
367	1	1	1	0			0
368	1	0	0	0	0	0	0
369	1	0	0	0			0
370	0	0	0	0			0
371	1	0	0	0			0
372	1	0	0	0	1	1	1
373	1	0	0	0			0
374	0	0	0	0			0
375	0	0	0	0			0
376	0	0	0	0			0
377	0	0	0	0			0
378	1	0	0	0	0	0	1
379	1	0	0	0			0
380	0	0	0	0	0	0	1
381	0	0	0	0			0
382	1	0	0	0			0
383	1	0	0	0	0	0	0
384	0	0	0	0	0	0	1
385	1	0	0	0			0
386	1	0	0	0			0
387	1	0	0	0	0	0	0
388	0	0	0	0			0
389	0	0					0
390	1	0	0	0	0	0	0
391	0	0	0	0			0
392	0	0	0	0			0
393	0	0	0	0			0
394	0	0	0	0			0
395	0	1	0	0			0
396	1	0	0	0	0	0	1
397	1	0	0	0	0	0	0
398	0	0	0	0			0
399	0	0	0	0			0
400	1	0	0	0	1	1	1
401	0	0	0	0			0
402	1	0	0	0	0	0	0
403	1	0	0	0	0	0	1
404	0	0	0	0			0
405	1	0	0	0			0
406	1	0	0	0	0	0	0
407	0	0	0	0			0
408	0	0	0	0			0
409	0	0	0	0			0
410	1	0	0	0	0	0	0
411	0	0	0	0			0
412	0	0	0	0	0	0	1
413	1	0	0	0	0	0	0
414	0	0	0	0			0
415	0	0	0	0	0	0	0
416	1	0	0	0			0
417	1	0	0	0	1	1	0
418	1	0	0	0			0
419	0	0	0	0	0	0	1
420	1	0	0	0	0	0	0
421	0	0	0	0			0
422	1	0	0	0	1	1	1
423	1	0	0	0			0
424	0	0	1	0			0
425	1	0	0	0	0	0	0
426	0	0	0	0			0
427	1	0	0	0			0
428	1	0	0	0			0
429	0	0	0	0			0
430	1	0	0	0	0	0	0
431	0	0	0	0			0
432	1	0	0	0	1	1	1
433	0	0	0	0			0
434	0	0	0	0	0	0	0
435	0	0	0	0			0
436	0	0	0	0			0
437	1	0	0	0			0
438	0	0	0	0			0
439	0	0	0	0			0
440	1	0	0	0	0	0	1
441	0	0	0	0			0
442	0	0	0	0			0
443	0	0	0	0			0
444	0	0	0	0			0
445	1	1	1	0			1
446	0	0	0	0			0
447	0	0	0	0			0
448	0	0	0	0			0
449	1	0	0	0			0
450	0	0	0	0			0
451	1	0	0	0	0	0	1
452	0	0	0	0			0
453	0	0	0	0			0
454	1	1	1	1			0
455	1	0	0	0	0	0	1
456	0	0	0	0			0
457	0	0	0	0			0
458	0	1	0	0			0
459	0	0	0	0			0
460	0	0	0	0			0
461	1	0	0	0	0	0	1
462	1	0	0	0	1	1	1
463	1	0	0	0	0	0	0
464	0	0	0	0			0
465	0	0	0	0			0
466	0	0	0	0	0	0	1
467	0	0	0	0			0
468	1	0	0	0	1	1	0
469	0	0	1	0	0	0	1
470	0	0	0	0			0
471	1	0	1	0			0
472	0	0	0	0			0
473	0	0	0	0	0	0	1
474	0	0	0	0			0
475	0	0	0	0	0	0	1
476	0	0	0	0			0
477	0	0	0	0			0
478	1	0	0	0			0
479	0	0	0	0			1
480	0	0	0	0			0
481	0	0	0	0			0
482	1	0	0	0			0
483	0	0	0	0			0
484	0	0	0	0			0
485	1	0	0	0	0	0	0
486	0	0	0	0			0
487	0	0	0	0			0
488	1	0	0	0			0
489	0	0	0	0			0
490	0	0	0	0			0
491	0	0	0	0			0
492	1	0	0	0			0
493	0	0	0	0			0
494	1	0	0	0			0
495	1	0	0	0	1	1	1
496	1	0	0	0			0
497	1	0	0	0			0
498	0	0	0	0			0
499	1	0	0	0	1	1	1
500	1	0	0	0			0
501	0	0	0	0			0
502	1	1	0	0			0
503	1	0	0	0			0
504	0	0	0	0	1	1	0
505	1	0	0	0			0
506	0	0	0	0			0
507	0	0	0	0			0
508	1	0	0	0	0	0	1
509	0	0	0	0			0
510	0	0	0	0			0
511	0	0	0	0			0
512	0	0	0	0			0
513	0	0	0	0			0
514	0	0	0	0			0
515	0	0	0	0			0
516	1	0	0	0	0	0	0
517	0	0	0	0			0
518	1	0	0	0			0
519	0	0	0	0			0
520	0	0	0	0			0
521	0	0	0	0			0
522	0	0	0	0			0
523	1	0	0	0			0
524	1	0	0	0	0	0	1
525	0	0	0	0			0
526	1	0	0	0			0
527	0	0	0	0			0
528	0	0	1	0			0
529	0	0	0	0			0
530	0	0	0	0	0	0	1
531	0	0	0	0			0
532	0	0	0	0			0
533	1	0	0	0	0	0	0
534	0	0	0	0			0
535	0	0	0	0	0	0	1
536	0	0	0	0			0
537	0	0	0	0			0
538	0	0	0	0			0
539	0	0	0	0			0
540	0	0	0	0			0
541	1	0	0	0	0	0	1
542	0	0	0	0	0	0	0
543	1	0	0	0	0	0	1
544	1	0	0	0			0
545	1	1	1	0	1	1	1
546	0	1	0	0	0	0	1
547	1	1	0	0	0	0	0
548	0	0	0	0			0
549	0	0	0	0			0
550	0	0	0	0			0
551	1	0	0	0	0	0	0
552	0	0	0	0			0
553	0	0	0	0			0
554	1	0	0	0			0
555	1	0	0	0			0
556	1	0	0	0			0
557	0	0	0	0			0
558	1	0	0	0			0
559	0	0	0	0			0
560	1	0	0	0			0
561	1	0	0	0	0	0	1
562	1	0	0	0	0	0	0
563	1	0	0	0	0	0	1
564	0	0	0	0	0	0	0
565	0	0	0	0	0	0	1
566	0	0	0	0			0
567	0	0	0	0			0
568	1	0	0	0			0
569	0	0	0	0			0
570	0	0	0	0			0
571	1	0	0	0			0
572	0	0	0	0			0
573	0	0	0	0			0
574	0	0	0	0			0
575	0	0	0	0			0
576	1	0	0	0	0	0	0
577	0	0	0	0			0
578	0	0	0	0			0
579	0	0	0	0			0
580	1	0	0	0	0	0	0
581	0	0	0	0			0
582	1	0	0	0	1	1	1
583	1	0	0	0			0
584	1	0	0	0	0	0	0
585	0	0	0	0	0	0	0
586	0	0	0	0			0
587	1	0	0	0			0
588	0	0	0	0			0
589	0	0	0	0			0
590	1	0	0	0	0	0	1
591	0	0	0	0			0
592	1	0	0	0	0	0	0
593	1	1	1	0			0
594	1	0	0	0	0	0	0
595	0	0	0	0			0
596	1	0	0	0			0
597	1	0	0	0	1	1	1
598	1	0	0	0	0	0	0
599	1	0	0	0	1	1	0
600	1	0	0	0	0	0	0
601	0	0	0	0			0
602	1	0	0	0			0
603	0	0	0	0			0
604	1	0	0	0			0
605	0	0	0	0			0
606	1	0	0	0			0
607	1	0	0	0	1	1	0
608	0	0	0	0			0
609	0	0	0	0	1	1	1
610	0	0	0	0			0
611	0	0	0	0			0
612	0	0	0	0			0
613	1	0	0	0			0
614	0	0	0	0			0
615	0	1	1	1			0
616	0	0	0	0			0
617	0	0	0	0			0
618	0	0	0	0			0
619	1	1	1	1	1	1	1
620	0	0	0	0			0
621	0	0	0	0			0
622	0	0	0	0			0
623	1	0	0	0			0
624	1	0	0	0	1	1	0
625	0	0	0	0			0
626	0	0	0	0			0
627	1	0	0	0	0	0	0
628	1	0	0	0	1	0	0
629	0	0	0	0			0
630	1	0	0	0			0
631	1	0	0	0			0
632	1	0	0	0			0
633	0	0	0	0			0
634	0	0	0	0			0
635	0	0	0	0			0
636	0	0	0	0			0
637	0	0	0	0			0
638	0	0	0	0	0	0	0
639	0	0	0	0	0	0	0
640	1	0	0	0	0	0	0
641	0	0	0	0			0
642	0	0	0	0			0
643	0	0	0	0			0
644	1	0	0	0			0
645	0	0	0	0			0
646	0	0	0	0	0	1	0
647	0	0	0	0	0	0	1
648	0	0	0	0			0
649	1	0	0	0			0
650	0	0	0	0			0
651	0	1	0	0			0
652	1	0	0	0	1	1	1
653	0	0	0	0	0	0	0
654	1	0	0	0	0	0	0
655	0	0	0	0			0
656	0	1	0	0			0
657	0	0	0	0			0
658	0	0	0	0			0
659	0	0	0	0			0
660	1	0	0	0	1	1	1
661	1	0	0	0			0
662	0	0	0	0			0
663	1	0	0	0			0
664	0	0	0	0			0
665	0	0	0	0			0
666	1	0	0	0	0	0	0
667	1	0	0	0			0
668	1	0	0	0	0	0	0
669	0	0	0	0			0
670	0	0	0	0			0
671	0	0	0	0	0	0	0
672	0	0	0	0			0
673	0	0	0	0			0
674	1	0	0	0	0	0	0
675	0	0	0	0			0
676	1	0	0	0			0
677	1	0	0	0	0	0	0
678	0	0	0	0			0
679	0	0	0	0			0
680	0	0	0	0	0	0	1
681	1	0	0	0			0
682	0	0	0	0			0
683	0	0	0	0			0
684	0	0	0	0			0
685	1	0	0	0	1	1	1
686	0	0	0	0			0
687	1	1	0	0	1	1	1
688	1	0	0	0	0	0	1
689	0	0	0	0			0
690	0	0	0	0	0	0	0
691	0	0	0	0			0
692	0	0	0	0			0
693	1	1	1	1	0	0	1
694	0	0	0	0			0
695	0	0	0	0			0
696	0	0	0	0			0
697	1	0	0	0	1	1	1
698	1	0	0	0	0	0	0
699	1	0	0	0	1	1	1
700	0	0	0	0			0
701	1	0	0	0	0	0	0
702	0	0	0	0	0	0	1
703	1	0	0	0			1
704	0	0	0	0			0
705	0	0	0	0			0
706	0	0	0	0			0
707	0	0	0	0			0
708	0	0	0	0			0
709	0	0	0	0	1	1	0
710	0	0	0	0			0
711	1	0	0	0	0	0	0
712	0	0	0	0			0
713	0	0	0	0	1	1	1
714	0	0	0	0			0
715	0	0	0	0			0
716	1	0	0	0	0	0	0
717	0	0	0	0			1
718	1	0	0	0			0
719	0	0	0	0			0
720	1	0	0	0			0
721	1	0	0	0	1	1	0
722	1	0	0	0	0	0	1
723	1	0	0	0	0	0	0
724	0	1	1	1	0	0	1
725	0	0	0	0			0
726	1	0	0	0	0	0	0
727	0	0	0	0			0
728	0	0	0	0			0
729	1	0	0	0			0
730	0	0	0	0			0
731	0	0	0	0			0
732	0	0	0	0			0
733	0	0	0	0			0
734	0	0	0	0			0
735	0	0	0	0			0
736	0	0	0	0			0
737	0	0	0	0			0
738	1	0	0	0			0
739	0	1	0	0			0
740	1	1	1	0	1	1	0
741	0	0	0	0			0
742	1	0	0	0	1	1	1
743	0	0	0	0			0
744	0	0	0	0			0
745	0	0	0	0	0	0	1
746	0	0	0	0			0
747	0	0	0	0			0
748	0	0	0	0			0
749	0	0	0	0			0
750	0	0	0	0	0	0	1
751	1	0	1	1	1	1	0
752	0	0	0	0			0
753	1	0	0	0			0
754	1	0	0	0	0	0	0
755	0	0	0	0			0
756	0	0	0	0			0
757	1	0	0	0			0
758	1	0	0	0			0
759	0	0	0	0			0
760	0	0	0	0			0
761	1	0	0	0	0	0	0
762	0	0	0	0			0
763	0	0	0	0			0
764	0	0	0	0			0
765	0	0	0	0			0
766	0	0	0	0			0
767	1	1	1	1	1	1	0
768	0	0	0	0			0
769	1	0	0	0	1	1	1
770	1	0	0	0	1	1	1
771	1	0	0	0	0	0	0
772	0	0	0	0			0
773	1	0	0	0			0
774	0	0	0	0			0
775	1	0	0	0	0	0	0
776	0	0	0	0			0
777	1	0	0	0	1	1	0
778	1	0	0	0	0	0	0
779	1	0	0	0	0	0	0
780	1	0	0	0			0
781	0	0	0	0			0
782	0	0	0	0			0
783	0	0	0	0			0
784	0	0	0	0			0
785	0	0	0	0			0
786	0	0	0	0	0	0	1
787	0	0	0	0			0
788	0	0	0	0			0
789	1	0	0	0	0	0	0
790	0	0	0	0			0
791	0	0	0	0			0
792	1	0	0	0	1	1	1
793	0	0	0	0			0
794	0	0	0	0	0	0	0
795	0	0	0	0	0	0	1
796	0	0	0	0			0
797	1	0	0	0	1	0	1
798	1	0	0	0			0
799	0	0	0	0			0
800	1	0	0	0	0	0	0
801	0	0	0	0			0
802	1	0	0	0	0	0	0
803	1	0	0	0	0	0	0
804	0	0	0	0			0
805	0	0	0	0			0
806	1	0	0	0	0	0	0
807	0	0	0	0			0
808	0	0	0	0			0
809	1	0	0	0			0
810	0	0	0	0			0
811	1	0	0	0			0
812	0	0	1	0	0	0	1
813	1	0	0	0	0	0	0
814	1	0	0	0	0	0	1
815	1	1	1	1	1	1	0
816	0	0	0	0			1
817	1	0	0	0			0
818	0	1	0	0			0
819	1	0	0	0			0
820	0	0	0	0			0
821	1	0	0	0	1	1	0
822	0	0	0	0			0
823	0	0	0	0			0
824	1	0	0	0			0
825	1	0			0	0	0
826	0	0	0	0			0
827	1	0	1	0			0
828	0	0	0	0			0
829	0	0	0	0			0
830	1	0	0	0	0	0	0
831	1	0	0	0	0	0	0
832	0	1	1	1			0
833	0	0	0	0			0
834	1	0	0	0	1	1	1
835	1	0	0	0	1	1	1
836	0	0	0	0			0
837	1	0	0	0			0
838	0	0	0	0			0
839	1	0	0	0	1	0	1
840	1	0	1	0	1	0	0
841	0	0	0	0			0
842	1	0	0	0	0	0	0
843	0	0	0	0			0
844	1	0	0	0	0	0	0
845	1	0	0	0			0
846	1	0	0	0	0	0	0
847	0	0	0	0			0
848	1	0	0	0			0
849	0	0	0	0			0
850	0	0	0	0			0
851	0	0	0	0			0
852	1	0	0	0			0
853	0	0	0	0			0
854	1	0	0	0			1
855	1	0	0	0			0
856	0	0	0	0			0
857	0	0	0	0			0
858	1	0	0	0			0
859	1	0	0	0	0	0	0
860	1	0	0	0			0
861	1	0	0	0			0
862	0	0	0	0			0
863	0	0	0	0			0
864	0	0	0	0			0
865	0	0	0	0			0
866	0	0	0	0	0	0	1
867	0	0	0	0			0
868	0	0	0	0			0
869	0	0	0	0			0
870	1	0	0	0	0	0	0
871	1	0	0	0			0
872	0	0	0	0	0	0	0
873	0	0	0	0			0
874	0	0	0	0			0
875	1	0	0	0			0
876	1	0	0	0			0
877	1	0	0	0	0	0	0
878	0	0	0	0			0
879	0	0	0	0			0
880	0	0	0	0	0	0	1
881	1	0	0	0			0
882	0	0	0	0			0
883	0	1	0	0			0
884	1	0	0	0	0	0	0
885	0	0	0	0			0
886	0	0	0	0	0	0	1
887	0	0	0	0	0	0	1
888	0	0	0	0			0
889	1	0	0	0	1	1	1
890	1	1	0	0			0
891	1	0	0	0			1
892	0	0	0	0			0
893	0	0	0	0			0
894	0	1	0	0			0
895	0	0	0	0	0	0	1
896	1	1	1	0	1	1	1
897	0	0	0	0			0
898	0	0	0	0			0
899	0	0	0	0			0
900	0	0	0	0			0
901	0	0	0	0			0
902	0	0	0	0			0
903	1	0	0	0			0
904	1	0	0	0			0
905	0	0	0	0			0
906	0	0	0	0			0
907	0	0	0	0			0
908	1	0	0	0			0
909	1	0	0	0	0	0	1
910	0	0	0	0	1	1	1
911	0	0	0	0			0
912	0	0	0	0			0
913	0	0	0	0	0	0	0
914	0	0	0	0			0
915	0	0	0	0			0
916	1	0	0	0	0	0	0
917	1	0	0	0			0
918	1	0	0	0			0
919	0	0	0	0			0
920	0	0	0	0			0
921	0	0	0	0			0
922	0	0	0	0
